# Supplementary material for: The parasites of a successful invader: monogeneans of the Asian topmouth gudgeon Pseudorasbora parva, with description of a new species of Gyrodactylus
Source: Parasite. 2023 Jun 17;30:22. doi: 10.1051/parasite/2023024 (PMC10274305; doi:10.1051/parasite/2023024)
Supplement: Supplementary file 1 — Supplementary Table S1: Comparison of morphometric parameters (mean, range; µm) for Gyrodactylus pseudorasborae n. sp. (Monogenea: Gyrodactylidae) collected from Pseudorasbora parva in various localities in Europe (non-native range) and China (native range). Supplementary Table S2: Comparison of morphometric parameters (mean, range; µm) for Bivaginogyrus obscurus and Dactylogyrus squameus (Monogenea: Dactylogyridae) collected from Pseudorasbora parva in various localities in Europe (non-native range), China (native range) and published data. [file parasite-30-22-s1.zip]

Archive with 2 entries (2 files):
- parasite230035-1-olm/parasite230035-1-olm.xlsx
- parasite230035-1-olm/parasite230035-2-olm.xlsx
