# Supplementary material for: The parasites of a successful invader: monogeneans of the Asian topmouth gudgeon Pseudorasbora parva, with description of a new species of Gyrodactylus
Source: Parasite. 2023 Jun 17;30:22. doi: 10.1051/parasite/2023024 (PMC10274305; doi:10.1051/parasite/2023024)
Supplement: Supplementary file 1 — Supplementary Table S1: Comparison of morphometric parameters (mean, range; µm) for Gyrodactylus pseudorasborae n. sp. (Monogenea: Gyrodactylidae) collected from Pseudorasbora parva in various localities in Europe (non-native range) and China (native range). Supplementary Table S2: Comparison of morphometric parameters (mean, range; µm) for Bivaginogyrus obscurus and Dactylogyrus squameus (Monogenea: Dactylogyridae) collected from Pseudorasbora parva in various localities in Europe (non-native range), China (native range) and published data. [file parasite-30-22-s1.zip › parasite230035-1-olm/parasite230035-1-olm.xlsx]

## Sheet: Gyrodactylus pseudorasborae
	Supplementary Table S1: Comparison of morphometric parameters (mean, range; µm) for Gyrodactylus pseudorasborae n. sp. (Monogenea: Gyrodactylidae)
		collected from Pseudorasbora parva in various localities in Europe (non-native range) and China (native range)
	Gyrodactylus pseudorasborae n. sp.	Dnieper River, Ukraine	Kyjovka River, Czech Republic	D3 oxbow, Czech Republic	Babice I oxbow, Czech Republic	Melanbon borrow pit, Czech Republic	Bao´an Lake, China	Niushan Lake, China
		n=10	n=12	n=6	n=6	n=12	n=5	n=7
	body length	462 (299-703)	597 (441-688)	570 (499-641)	567 (490-697)	534 (414-683)	594 (550-633)	559 (470-676)
	body width	111 (75-187)	125 (72-153)	91 (81-101)	101 (80-123)	112 (91-144)	141 (126-152)	116 (80-183)
	haptor length	86 (60-135)	109 (76-129)	79 (63-94)	83 (65-95)	99 (74-142)	125 (121-131)	103 (83-129)
	haptor width	97 (71-140)	124 (92-158)	88 (74-102)	94 (74-103)	118 (89-157)	161 (138-181)	120 (93-165)
	pharynx length	31 (25-46)	34 (26-47)	26 (21-31)	33 (24-39)	37 (31-44)	39 (31-48)	32 (27-37)
	pharynx width	33 (22-49)	34 (25-50)	26 (20-32)	29 (22-34)	33 (25-40)	38 (32-47)	31 (23-36)
	penis length	14 (13-15)	17 (16-17)		15 (13-16)	15 (10-18)	14	15
	penis width	14 (14-15)	19 (18-20)		14 (13-16)	14 (13-15)	14	15
	spines	1+2/6-7	1+2/6		n.v.	n.v.	n.v.	n.v.
	No of speciemes with penis	3	2		2	3	1	1
	dorsal anchor
	total length	51 (49-54)	52 (50-56)	50 (48-52)	54 (50-57)	56 (53-59)	49 (46-51)	48 (46-50)
	shaft	35 (33-37)	34 (33-37)	34 (32-35)	36 (34-37)	37 (35-40)	32 (29-34)	32 (30-32)
	root	15 (12-18)	16 (14-18)	16 (14-18)	16 (15-19)	19 (17-24)	16 (15-17)	15 (14-17)
	point	23 (19-24)	24 (23-25)	23 (21-24)	23 (22-25)	26 (18-28)	22 (21-23)	22 (21-23)
	aperture distance	16 (13-21)	18 (15-25)	17 (14-18)	18 (16-20)	20 (17-24)	19 (16-21)	16 (15-18)
	ventral bar
	total width	22 (19-24)	23 (21-28)	22 (20-25)	24 (21-26)	24 (22-27)	22 (19-26)	22 (20-23)
	total length	20 (18-23)	22 (19-27)	22 (21-24)	23 (21-25)	24 (22-25)	23 (20-27)	21 (19-22)
	median length	6.3 (5.2-7.4)	6.4 (5.8-7.5)	6.5 (5.8-7.0)	7.1 (6.8-8.1)	7.3 (6.1-8.3)	6.7 (6.5-6.9)	6.9 (6.3-7.6)
	membrane length	11 (9.4-12.5)	12 (9.9-13)	12 (11-15)	13 (11-15)	13 (12-15)	13 (12-16)	11 (11-14)
	ventral bar process to mid length	1.9 (1.5-2.0)	2.7 (1.8-3.5)	2.8 (2.1-3.7)	2.9 (1.7-3.6)	3.2 (2.4-4.0)	2.6 (2.3-3.0)	2.3 (1.7-3.5)
	dorsal bar
	total length	20 (18-22)	20 (17-22)	19 (17-21)	20 (18-22)	21 (19-25)	20 (19-22)	19 (17-21)
	width	1.8 (1.2-2.2)	1.7 (1.4-2.2)	1.9 (1.8-2.0)	2.1 (1.5-2.6)	2.1 (1.6-2.4)	1.6 (1.2-2.0)	1.9 (1.6-2.1)
	marginal hook
	total length	24 (24-25)	25 (24-25)	25 (24-26)	25 (24-26)	27 (26-27)	24	24 (23-25)
	shaft	20 (19-21)	20 (19-20)	20 (19-21)	20 (19-21)	21 (20-22)	19 (19-20)	19 (18-20)
	sickle length	5.0 (4.8-5.6)	5.2 (4.6-5.5)	5.2 (4.8-5.7)	5.4 (5.1-5.9)	5.5 (5.1-5.8)	4.9 (4.5-5.2)	5.0 (4.7-5.4)
	distal width	2.5 (2.4-2.7)	2.6 (2.4-2.8)	2.5 (2.3-2.8)	2.5 (2.3-2.8)	2.9 (2.6-3.1)	2.3 (2.1-2.6)	2.4 (2.0-2.7)
	proximal width	3.4 (3.2-3.6)	3.3 (3.1-3.6)	3.4 (3.1-3.8)	3.4 (3.1-3.6)	3.6 (3.1-3.9)	3.2 (2.7-3.4)	3.2 (3.1-3.3)
	aperture distance	3.8 (3.5-4.2)	4.1 (3.9-4.4)	4.1 (3.8-4.5)	4.2 (3.7-4.7)	4.4 (4.1-4.8)	3.9 (3.8-4.1)	4.0 (3.7-4.4)
	toe width	1.3 (1.2-1.4)	1.2 (1.1-1.4)	1.1 (0.9-1.3)	1.2 (1.1-1.4)	1.3 (1.0-1.4)	1.0 (0.9-1.2)	1.1 (1.1-1.3)
	filament length	11 (9.6-12)	11 (9.8-13)	11 (10-12)	11 (10-13)	11 (10-12)	11 (10-11)	11 (10-12)
	n.v. - spines in male copulatory organ not well visible
