# Supplementary material for: The parasites of a successful invader: monogeneans of the Asian topmouth gudgeon Pseudorasbora parva, with description of a new species of Gyrodactylus
Source: Parasite. 2023 Jun 17;30:22. doi: 10.1051/parasite/2023024 (PMC10274305; doi:10.1051/parasite/2023024)
Supplement: Supplementary file 1 — Supplementary Table S1: Comparison of morphometric parameters (mean, range; µm) for Gyrodactylus pseudorasborae n. sp. (Monogenea: Gyrodactylidae) collected from Pseudorasbora parva in various localities in Europe (non-native range) and China (native range). Supplementary Table S2: Comparison of morphometric parameters (mean, range; µm) for Bivaginogyrus obscurus and Dactylogyrus squameus (Monogenea: Dactylogyridae) collected from Pseudorasbora parva in various localities in Europe (non-native range), China (native range) and published data. [file parasite-30-22-s1.zip › parasite230035-1-olm/parasite230035-2-olm.xlsx]

## Sheet: Dactylogyridae
	Supplementary Table S2: Comparison of morphometric parameters (mean, range; µm) for Bivaginogyrus obscurus and Dactylogyrus squameus (Monogenea: Dactylogyridae)
		collected from Pseudorasbora parva in various localities in Europe (non-native range), China (native range) and published data
	Bivaginogyrus obscurus	Japan Nitta and Nagasawa 2014	Nuishan Lake China 2010	Melanbon pit Czech Republic 2022	Dnieper River Ukraine 2021		Dactylogyrus squameus	Gusev 1985	Nuishan Lake China 2010	Dnieper River Ukraine 2021	Kyjovka River Czech Republic 2022
			n=10	n=6	n=2				n=2	n=1	n=4
	body length	252-411	289 (192-402)	387 (367-409)	423 (412-434)		body length		432 (344-520)	762	620 (552-687)
	body width	36-68	60 (43-88)	60 (50-77)	76 (73-79)		body width		75 (65-84)	129	125 (103-133)
	pharynx length	12-28	20 (14-31)	24 (22-26)	25 (24-26)		haptor length		85 (78-92)	132	111 (80-140)
	pharynx width		22 (15-35)	27 (24-29)	28 (27-29)		haptor width		116 (88-143)	143	135 (92-174)
	haptor length	28-70	56 (38-82)	52 (41-70)	58 (49-67)		pharynx length		36 (33-39)	40	52 (44-62)
	haptor width	86-192	111 (84-152)	93 (78-126)	108 (101-114)		pharynx width		29 (28-30)	42	47 (42-53)
	anchor						anchor
	total length	21-27	22 (19-25)	23 (20-26)	30		total length	37-40	32 (31-32)	37	38 (37-39)
	shaft length	18-22	18 (17-19)	18 (16-20)	24.5 (24-25)		shaft length	31-34	28 (27-29)	34	34 (33-35)
	root length	3-9	6.2 (5.1-8.3)	6.9 (5.4-8.1)	9.1 (9.0-9.2)		outer root length	4-6	4.2 (3.9-4.5)	4.0	4.2 (4.3-6.1)
	point	9-11	9.2 (7.9-11)	9.8 (9.0-11)	12 (11-12)		inner root	7-9	8.5 (8.4-8.6)	9.0	8.7 (7.7-9.5)
							point	8-10	8.9 (8.8-9.0)	13	11 (11-12)
	dorsal bar
	total length	22-30	27 (24-29)	28 (25-31)	35 (34-36)		dorsal bar
	median width	1-2	1.8 (1.2-2.3)	2.0 (1.5-2.4)	2.7 (2.6-2.8		total length	23-25	22 (21-23)	25	25 (23-28)
	total width	3-6	4.7 (3.8-6.1)	4.9 (3.7-6.7)	5.5 (5.2-5.9)		median width	5-6	5.0 (4.4-5.7)	8.3	7.1 (5.3-8.4)
	ventral bar						ventral bar
	total length	37-52	46 (38-51)	48 (44-60)	53 (49-57)		total length		26 (25-27)	28	29 (27-32)
	median width	1-2	1.3 (1.0-1.9)	1.6 (1.4-1.7)	1.4 (0.9-2.0)		median width		1.0	1.4	1.3 (0.9-1.6)
	total width	3-10	6.0 (4.6-7.2)	7.3 (5.1-12)	9.9 (8.8-11)		total width
	marginal hooks						marginal hooks
	total length pair I	13-15	13 (11-15)	14 (14-16)	15 (15-16)		total length pair I	17-30	16 (15-17)	18	19
	total length pair II	14-18	15 (14-17)	16 (15-18)	17		total length pair II		18 (16-20)	22	23 (22-23)
	total length pair III	15-18	16 (14-17)	17 (16-19)	19		total length pair III		19	24	25 (23-28)
	total length pair IV	15-18	16 (13-18)	18 (16-20)	19 (18-19)		total length pair IV		21 (19-22)	24	26 (24-29)
	total length pair V	21-24	23 (19-26)	24 (23-26)	24 (24-25)		total length pair V		22 (20-23)	26	26 (24-29)
	total length pair VI	22-25	24 (21-27)	25 (23-26)	25 (24-25)		total length pair VI		24 (22-26)	28	25 (23-29)
	total length pair VII	15-18	16 (14-18)	18 (17-19)	19 (18-19)		total length pair VII		18 (16-21)	20	22 (21-24)
	needles	6-8	7.6 (6.3-8.9)	8.6 (8.3-8.8)	8.8 (8.8-8.9)		needles		9.9 (9.8-9.9)	9.6	9.6
	copulatory organ						copulatory organ
	"tube" length	16-21	20 (18-22)	20 (18-21)	22 (21-22)		"tube" length		21	24	27 (25-29)
	accessory piece length	13-16	15 (14-17)	16 (15-18)	18		total length	21-24	25	24	27 (26-28)
	References
	A.V. Gusev, M. N. Dubinina, E. V. Raikova, I. A. Khotenkovskiy, O. N. Pugachev, R. Ergens. 1985. Paraziticheskiye mnogokletochnye. Part 1. Monogenea. In Bauer, O.N. (ed), Opredelitel parazitov presnovodnykh ryb fauny SSSR. Nauka, Leningrad: 1–425. Monogenea. Pp. 10–268. In: Bauer, O. N. (Ed.) Opredelitel’ Parazitov Presnovodnykh Ryb Fauny SSSR, Tom 2 [Key to the Parasites of the Freshwater Fish F…
	M. Nitta, K. Nagasawa. 2014. Bivaginogyrus obscurus (Monogenea: Dactylogyridae), a gill parasite of two cyprinids Pseudorasbora pumila pumila and Pseudorasbora parva, new to Japan. Spec. Divers., 19, 167-171.
